# Supplementary material for: Nonspecific Binding of a Putative S-Layer Protein to Plant Cell Wall Polysaccharides—Implication for Growth Competence of Lactobacillus brevis in the Gut Microbiota
Source: Int J Mol Sci. 2025 Nov 30;26(23):11612. doi: 10.3390/ijms262311612 (PMC12691797; doi:10.3390/ijms262311612)
Supplement: Supplementary file 1 [file ijms-26-11612-s001.zip]

Archive with 1 entries (1 files):
- ijms-3940254-supplementary.pdf
